# Supplementary material for: Taking a Community-Partnered Approach to Developing Culturally-Responsive Mental Health Screening Materials for African-Born Adults in the United States
Source: Behav Sci (Basel). 2026 Jun 15;16(6):993. doi: 10.3390/bs16060993 (PMC13295341; doi:10.3390/bs16060993)
Supplement: Supplementary file 1 [file behavsci-16-00993-s001.zip]

Archive with 2 entries (2 files):
- BoA Qual findings supplement FINAL 4.14.26.pdf
- COREQ_Checklist_BoA study FINAL 4.13.26.pdf
